# Supplementary material for: Stereomeric Lipopeptides from a Single Non-Ribosomal Peptide Synthetase as an Additional Source of Structural and Functional Diversification in Pseudomonas Lipopeptide Biosynthesis
Source: Int J Mol Sci. 2023 Sep 19;24(18):14302. doi: 10.3390/ijms241814302 (PMC10531924; doi:10.3390/ijms241814302)
Supplement: Supplementary file 1 [file ijms-24-14302-s001.zip]

Archive with 1 entries (1 files):
- ijms-2576713-supplementary.pdf
